# Supplementary material for: Glutathione Plays a Positive Role in the Proliferation of Pinus koraiensis Embryogenic Cells
Source: Int J Mol Sci. 2022 Nov 24;23(23):14679. doi: 10.3390/ijms232314679 (PMC9736457; doi:10.3390/ijms232314679)
Supplement: Supplementary file 1 [file ijms-23-14679-s001.zip]

Archive with 1 entries (1 files):
- ijms-1983656-supplementary.pdf
